# Supplementary material for: Light control of droplets on photo-induced charged surfaces
Source: Natl Sci Rev. 2022 Aug 17;10(1):nwac164. doi: 10.1093/nsr/nwac164 (PMC9843135; doi:10.1093/nsr/nwac164)
Supplement: nwac164_Supplemental_Files [file nwac164_supplemental_files.zip]

Archive with 15 entries (15 files):
- Movie_S1.mp4
- Movie_S2.mp4
- Movie_S3.mp4
- Movie_S4.mp4
- Movie_S5.mp4
- Movie_S6.mp4
- Movie_S7.mp4
- Movie_S8.mp4
- Movie_S9.mp4
- Movie_S10.mp4
- Movie_S11.mp4
- Movie_S12.mp4
- Movie_S13.mp4
- Movie_S14.mp4
- Supporting_Information.pdf
